# Supplementary material for: Dicyano- and tetracyanopentacene: foundation of an intriguing new class of easy-to-synthesize organic semiconductors
Source: J Mater Chem C Mater. 2017 Feb 16;5(10):2603–10. doi: 10.1039/c7tc00143f (PMC5358504; doi:10.1039/c7tc00143f)
Supplement: Supplementary file 2 [file TC-005-C7TC00143F-s002.cif]

# Electronic Supplementary Material (ESI) for Journal of Materials Chemistry C.
# This journal is © The Royal Society of Chemistry 2017

####################################################################### 
# 
# This file contains crystal structure data downloaded from the 
# Cambridge Structural Database (CSD) hosted by the Cambridge 
# Crystallographic Data Centre (CCDC).
# 
# Full information about CCDC data access policies and citation 
# guidelines are available at http://www.ccdc.cam.ac.uk/access/V1 
# 
# Audit and citation data items may have been added by the CCDC. 
# Please retain this information to preserve the provenance of 
# this file and to allow appropriate attribution of the data. 
# 
#######################################################################

data_tetracyanopentacene
_database_code_depnum_ccdc_archive 'CCDC 1519904'
_audit_update_record             
;
2016-11-29 deposited with the CCDC.
2017-02-16 downloaded from the CCDC.
;
#=======================================================================

# start Validation Reply Form
_vrf_PLAT990_tetracyanopentacene 
;
PROBLEM: Deprecated RES file style based SQUEEZE job ....          ! Note 
RESPONSE: Jana2006 does not yet support new style SQUEEZE.
;
# end Validation Reply Form
# 5. CHEMICAL DATA

_chemical_name_systematic        
; ?
;
_chemical_name_common            ?
_chemical_formula_moiety         ?
_chemical_formula_structural     ?
_chemical_formula_analytical     ?
_chemical_formula_iupac          ?
_chemical_formula_sum            'C26 H10 N4'
_chemical_formula_weight         378.4
_chemical_melting_point          ?
_chemical_compound_source        ?
_chemical_absolute_configuration .

#=======================================================================

# 6. CRYSTAL DATA

_symmetry_cell_setting           triclinic
_symmetry_space_group_name_H-M   'P -1'
_symmetry_space_group_name_Hall  '-P 1'
_symmetry_Int_Tables_number      2

loop_
_space_group_symop_id
_space_group_symop_operation_xyz
1 x,y,z
2 -x,-y,-z

_cell_length_a                   3.7327(4)
_cell_length_b                   11.2986(10)
_cell_length_c                   12.3560(13)
_cell_angle_alpha                75.176(6)
_cell_angle_beta                 87.062(7)
_cell_angle_gamma                81.316(6)
_cell_volume                     497.94(9)

loop_
_twin_individual_id
_twin_individual_mass_fraction_refined
_twin_individual_twin_matrix_11
_twin_individual_twin_matrix_12
_twin_individual_twin_matrix_13
_twin_individual_twin_matrix_21
_twin_individual_twin_matrix_22
_twin_individual_twin_matrix_23
_twin_individual_twin_matrix_31
_twin_individual_twin_matrix_32
_twin_individual_twin_matrix_33
? ? ? ? ? ? ? ? ? ? ?

_cell_formula_units_Z            1

_cell_measurement_reflns_used    1933
_cell_measurement_theta_min      2.8
_cell_measurement_theta_max      28.1
_cell_measurement_temperature    100
_cell_special_details            
; ?
;

_exptl_crystal_density_diffrn    1.2619
_exptl_crystal_density_meas      ?
_exptl_crystal_density_method    ?
_exptl_crystal_F_000             194

_exptl_absorpt_coefficient_mu    0.077
_exptl_crystal_description       plate
_exptl_crystal_size_max          0.58
_exptl_crystal_size_mid          0.22
_exptl_crystal_size_min          0.01
_exptl_crystal_size_rad          ?
_exptl_crystal_colour            'dark blue'
_exptl_absorpt_correction_type   multi-scan
_exptl_absorpt_process_details   SADABS
_exptl_absorpt_correction_T_min  0.98
_exptl_absorpt_correction_T_max  0.99
loop_
_exptl_crystal_face_index_h
_exptl_crystal_face_index_k
_exptl_crystal_face_index_l
_exptl_crystal_face_perp_dist
? ? ? ?

#=======================================================================

# 7. EXPERIMENTAL DATA

_exptl_special_details           ?

_diffrn_ambient_temperature      100
_diffrn_source                   ?
_diffrn_source_power             ?
_diffrn_source_voltage           ?
_diffrn_source_current           ?
_diffrn_radiation_type           'Mo K\a'
_diffrn_radiation_source         'X-ray tube'
_diffrn_radiation_wavelength     0.71073
_diffrn_radiation_monochromator  graphite
_diffrn_measurement_device       'four-circle diffractometer'
_diffrn_measurement_device_type  'Bruker KAPPA APEX II CCD'
_diffrn_detector                 ?
_diffrn_detector_area_resol_mean ?
_diffrn_measurement_method       ?
_diffrn_measurement_specimen_support ?

_diffrn_reflns_number            8470
_diffrn_reflns_theta_min         1.7
_diffrn_reflns_theta_max         28.32
_diffrn_reflns_theta_full        28.32
_diffrn_measured_fraction_theta_max 0.99
_diffrn_measured_fraction_theta_full 0.99
_diffrn_reflns_av_R_equivalents  0.039
_diffrn_reflns_av_unetI/netI     0.0425
_diffrn_reflns_limit_h_min       -4
_diffrn_reflns_limit_h_max       4
_diffrn_reflns_limit_k_min       -15
_diffrn_reflns_limit_k_max       15
_diffrn_reflns_limit_l_min       -16
_diffrn_reflns_limit_l_max       16
_diffrn_reflns_reduction_process ?

_diffrn_standards_number         ?
_diffrn_standards_interval_count ?
_diffrn_standards_interval_time  ?
_diffrn_standards_decay_%        ?
loop_
_diffrn_standard_refln_index_h
_diffrn_standard_refln_index_k
_diffrn_standard_refln_index_l
? ? ?

_diffrn_radiation_probe          X-ray

#=======================================================================

# 8. REFINEMENT DATA

_refine_special_details          ', SQUEEZE'

_reflns_number_total             2441
_reflns_number_gt                1305
_reflns_threshold_expression     I>3\s(I)

_refine_ls_structure_factor_coef F
_refine_ls_R_factor_gt           0.0450
_refine_ls_wR_factor_gt          0.0508
_refine_ls_R_factor_all          0.0865
_refine_ls_wR_factor_ref         0.0545
_refine_ls_goodness_of_fit_ref   1.72
_refine_ls_goodness_of_fit_gt    2.24
_refine_ls_restrained_S_gt       ?
_refine_ls_restrained_S_all      ?
_refine_ls_number_reflns         2441
_refine_ls_number_parameters     136
_refine_ls_number_restraints     0
_refine_ls_number_constraints    20
_refine_ls_weighting_scheme      sigma
_refine_ls_weighting_details     w=1/(\s^2^(F)+0.0001F^2^)
_refine_ls_hydrogen_treatment    constr
_refine_ls_shift/su_max          0.0134
_refine_ls_shift/su_mean         0.0017
_refine_diff_density_max         0.38
_refine_diff_density_min         -0.24
_refine_ls_extinction_method     none
_refine_ls_extinction_coef       ?
_refine_ls_abs_structure_details ?
_refine_ls_abs_structure_Flack   ?
_refine_ls_abs_structure_Rogers  ?

loop_
_atom_type_symbol
_atom_type_scat_dispersion_real
_atom_type_scat_dispersion_imag
_atom_type_scat_source
C 0.0033 0.0016 'International Tables Vol C tables 4.2.6.8 and 6.1.1.1'
H 0.0000 0.0000 'International Tables Vol C tables 4.2.6.8 and 6.1.1.1'
N 0.0061 0.0033 'International Tables Vol C tables 4.2.6.8 and 6.1.1.1'

_computing_data_collection       ?
_computing_cell_refinement       ?
_computing_data_reduction        ?
_computing_structure_solution    ?
_computing_structure_refinement  ?
_computing_molecular_graphics    ?
_computing_publication_material  ?

loop_
_restr_distance_atom_site_label_1
_restr_distance_site_symmetry_1
_restr_distance_atom_site_label_2
_restr_distance_site_symmetry_2
_restr_distance_target
_restr_distance_target_weight_param
? ? ? ? ? ?

loop_
_restr_angle_atom_site_label_1
_restr_angle_site_symmetry_1
_restr_angle_atom_site_label_2
_restr_angle_site_symmetry_2
_restr_angle_atom_site_label_3
_restr_angle_site_symmetry_3
_restr_angle_target
_restr_angle_target_weight_param
? ? ? ? ? ? ? ?

loop_
_restr_torsion_atom_site_label_1
_restr_torsion_site_symmetry_1
_restr_torsion_atom_site_label_2
_restr_torsion_site_symmetry_2
_restr_torsion_atom_site_label_3
_restr_torsion_site_symmetry_3
_restr_torsion_atom_site_label_4
_restr_torsion_site_symmetry_4
_restr_torsion_angle_target
_restr_torsion_weight_param
? ? ? ? ? ? ? ? ? ?

loop_
_restr_equal_distance_atom_site_label_1
_restr_equal_distance_site_symmetry_1
_restr_equal_distance_atom_site_label_2
_restr_equal_distance_site_symmetry_2
_restr_equal_distance_class_class_id
_restr_equal_distance_class_target_weight_param
? ? ? ? ? ?

loop_
_restr_equal_angle_atom_site_label_1
_restr_equal_angle_site_symmetry_1
_restr_equal_angle_atom_site_label_2
_restr_equal_angle_site_symmetry_2
_restr_equal_angle_atom_site_label_3
_restr_equal_angle_site_symmetry_3
_restr_equal_angle_class_class_id
_restr_equal_angle_class_target_weight_param
? ? ? ? ? ? ? ?

loop_
_restr_equal_torsion_atom_site_label_1
_restr_equal_torsion_site_symmetry_1
_restr_equal_torsion_atom_site_label_2
_restr_equal_torsion_site_symmetry_2
_restr_equal_torsion_atom_site_label_3
_restr_equal_torsion_site_symmetry_3
_restr_equal_torsion_atom_site_label_4
_restr_equal_torsion_site_symmetry_4
_restr_equal_torsion_class_class_id
_restr_equal_torsion_class_target_weight_param
? ? ? ? ? ? ? ? ? ?


#=======================================================================

# 9. ATOMIC COORDINATES AND DISPLACEMENT PARAMETERS

loop_
_atom_site_label
_atom_site_type_symbol
_atom_site_fract_x
_atom_site_fract_y
_atom_site_fract_z
_atom_site_adp_type
_atom_site_U_iso_or_equiv
_atom_site_site_symmetry_multiplicity
_atom_site_occupancy
_atom_site_calc_flag
_atom_site_refinement_flags
_atom_site_disorder_assembly
_atom_site_disorder_group
N1 N 0.3451(4) 0.13802(13) 0.11212(12) Uani 0.0316(6) 2 1 d . . .
N2 N 1.2117(4) -0.38574(13) 0.63006(13) Uani 0.0324(5) 2 1 d . . .
C1 C 1.1336(5) -0.25515(15) 0.13450(14) Uani 0.0246(6) 2 1 d . . .
C2 C 0.9262(4) -0.15192(15) 0.15022(13) Uani 0.0221(6) 2 1 d . . .
C3 C 0.8509(4) -0.13603(14) 0.25992(13) Uani 0.0191(6) 2 1 d . . .
C4 C 0.6383(4) -0.02965(14) 0.28009(13) Uani 0.0186(6) 2 1 d . . .
C5 C 0.5660(4) -0.01269(14) 0.38963(13) Uani 0.0174(6) 2 1 d . . .
C6 C 0.3563(4) 0.09393(14) 0.40857(13) Uani 0.0183(5) 2 1 d . . .
C7 C 0.7127(4) -0.10892(14) 0.48345(13) Uani 0.0178(6) 2 1 d . . .
C8 C 0.9266(4) -0.21603(14) 0.46200(13) Uani 0.0182(6) 2 1 d . . .
C9 C 0.9977(4) -0.23161(14) 0.35434(13) Uani 0.0184(6) 2 1 d . . .
C10 C 1.2126(4) -0.34018(14) 0.33332(14) Uani 0.0220(6) 2 1 d . . .
C11 C 1.2783(5) -0.35083(15) 0.22699(14) Uani 0.0250(6) 2 1 d . . .
C12 C 0.4798(5) 0.06399(15) 0.18599(13) Uani 0.0213(6) 2 1 d . . .
C13 C 1.0813(5) -0.31183(15) 0.55613(14) Uani 0.0215(6) 2 1 d . . .
H1c1 H 1.184035 -0.264021 0.059786 Uiso 0.0295 2 1 d . . .
H1c2 H 0.8288 -0.088757 0.086709 Uiso 0.0265 2 1 d . . .
H1c6 H 0.258105 0.158085 0.345874 Uiso 0.022 2 1 d . . .
H1c10 H 1.310573 -0.405771 0.395005 Uiso 0.0264 2 1 d . . .
H1c11 H 1.423852 -0.423682 0.214068 Uiso 0.03 2 1 d . . .

loop_
_atom_site_aniso_label
_atom_site_aniso_type_symbol
_atom_site_aniso_U_11
_atom_site_aniso_U_22
_atom_site_aniso_U_33
_atom_site_aniso_U_12
_atom_site_aniso_U_13
_atom_site_aniso_U_23
N1 N 0.0301(9) 0.0331(9) 0.0268(9) 0.0026(8) -0.0038(7) -0.0023(7)
N2 N 0.0308(9) 0.0283(8) 0.0324(9) -0.0002(7) -0.0062(7) 0.0014(7)
C1 C 0.0235(10) 0.0262(9) 0.0241(10) -0.0047(8) -0.0016(8) -0.0056(8)
C2 C 0.0206(9) 0.0233(9) 0.0214(9) -0.0041(8) -0.0033(7) -0.0027(7)
C3 C 0.0144(9) 0.0203(9) 0.0222(9) -0.0049(7) -0.0041(7) -0.0026(7)
C4 C 0.0139(9) 0.0198(9) 0.0210(9) -0.0056(7) -0.0048(7) -0.0001(7)
C5 C 0.0127(9) 0.0202(9) 0.0199(9) -0.0068(7) -0.0020(7) -0.0031(7)
C6 C 0.0149(8) 0.0175(8) 0.0206(9) -0.0040(7) -0.0050(7) 0.0010(7)
C7 C 0.0136(9) 0.0156(8) 0.0221(9) -0.0054(7) -0.0048(7) 0.0019(7)
C8 C 0.0130(9) 0.0169(8) 0.0229(9) -0.0052(7) -0.0035(7) 0.0005(7)
C9 C 0.0127(9) 0.0191(8) 0.0227(9) -0.0053(7) -0.0038(7) -0.0019(7)
C10 C 0.0168(9) 0.0192(9) 0.0289(10) -0.0039(7) -0.0055(7) -0.0022(7)
C11 C 0.0184(9) 0.0234(9) 0.0333(11) -0.0020(8) -0.0020(8) -0.0076(8)
C12 C 0.0194(10) 0.0233(9) 0.0208(9) -0.0031(8) -0.0013(8) -0.0044(7)
C13 C 0.0194(10) 0.0214(9) 0.0242(9) -0.0038(8) -0.0018(8) -0.0055(8)

loop_
_jana_atom_site_ADP_C_label
_jana_atom_site_ADP_C_type_symbol
_jana_atom_site_ADP_C_111
_jana_atom_site_ADP_C_112
_jana_atom_site_ADP_C_113
_jana_atom_site_ADP_C_122
_jana_atom_site_ADP_C_123
_jana_atom_site_ADP_C_133
_jana_atom_site_ADP_C_222
_jana_atom_site_ADP_C_223
_jana_atom_site_ADP_C_233
_jana_atom_site_ADP_C_333
? ? ? ? ? ? ? ? ? ? ? ?

loop_
_jana_atom_site_ADP_D_label
_jana_atom_site_ADP_D_type_symbol
_jana_atom_site_ADP_D_1111
_jana_atom_site_ADP_D_1112
_jana_atom_site_ADP_D_1113
_jana_atom_site_ADP_D_1122
_jana_atom_site_ADP_D_1123
_jana_atom_site_ADP_D_1133
_jana_atom_site_ADP_D_1222
_jana_atom_site_ADP_D_1223
_jana_atom_site_ADP_D_1233
_jana_atom_site_ADP_D_1333
_jana_atom_site_ADP_D_2222
_jana_atom_site_ADP_D_2223
_jana_atom_site_ADP_D_2233
_jana_atom_site_ADP_D_2333
_jana_atom_site_ADP_D_3333
? ? ? ? ? ? ? ? ? ? ? ? ? ? ? ? ?

loop_
_jana_atom_site_ADP_E_label
_jana_atom_site_ADP_E_type_symbol
_jana_atom_site_ADP_E_11111
_jana_atom_site_ADP_E_11112
_jana_atom_site_ADP_E_11113
_jana_atom_site_ADP_E_11122
_jana_atom_site_ADP_E_11123
_jana_atom_site_ADP_E_11133
_jana_atom_site_ADP_E_11222
_jana_atom_site_ADP_E_11223
_jana_atom_site_ADP_E_11233
_jana_atom_site_ADP_E_11333
_jana_atom_site_ADP_E_12222
_jana_atom_site_ADP_E_12223
_jana_atom_site_ADP_E_12233
_jana_atom_site_ADP_E_12333
_jana_atom_site_ADP_E_13333
_jana_atom_site_ADP_E_22222
_jana_atom_site_ADP_E_22223
_jana_atom_site_ADP_E_22233
_jana_atom_site_ADP_E_22333
_jana_atom_site_ADP_E_23333
_jana_atom_site_ADP_E_33333
? ? ? ? ? ? ? ? ? ? ? ? ? ? ? ? ? ? ? ? ? ? ?

loop_
_jana_atom_site_ADP_F_label
_jana_atom_site_ADP_F_type_symbol
_jana_atom_site_ADP_F_111111
_jana_atom_site_ADP_F_111112
_jana_atom_site_ADP_F_111113
_jana_atom_site_ADP_F_111122
_jana_atom_site_ADP_F_111123
_jana_atom_site_ADP_F_111133
_jana_atom_site_ADP_F_111222
_jana_atom_site_ADP_F_111223
_jana_atom_site_ADP_F_111233
_jana_atom_site_ADP_F_111333
_jana_atom_site_ADP_F_112222
_jana_atom_site_ADP_F_112223
_jana_atom_site_ADP_F_112233
_jana_atom_site_ADP_F_112333
_jana_atom_site_ADP_F_113333
_jana_atom_site_ADP_F_122222
_jana_atom_site_ADP_F_122223
_jana_atom_site_ADP_F_122233
_jana_atom_site_ADP_F_122333
_jana_atom_site_ADP_F_123333
_jana_atom_site_ADP_F_133333
_jana_atom_site_ADP_F_222222
_jana_atom_site_ADP_F_222223
_jana_atom_site_ADP_F_222233
_jana_atom_site_ADP_F_222333
_jana_atom_site_ADP_F_223333
_jana_atom_site_ADP_F_233333
_jana_atom_site_ADP_F_333333
? ? ? ? ? ? ? ? ? ? ? ? ? ? ? ? ? ? ? ? ? ? ? ? ? ? ? ? ? ?


#=======================================================================

# 10. MOLECULAR GEOMETRY


loop_
_geom_bond_atom_site_label_1
_geom_bond_atom_site_label_2
_geom_bond_site_symmetry_1
_geom_bond_site_symmetry_2
_geom_bond_distance
_geom_bond_publ_flag
N1 C12 . . 1.1466(19) ?
N2 C13 . . 1.141(2) ?
C1 C2 . . 1.351(2) ?
C1 C11 . . 1.422(2) ?
C1 H1c1 . . 0.96 ?
C2 C3 . . 1.421(2) ?
C2 H1c2 . . 0.96 ?
C3 C4 . . 1.408(2) ?
C3 C9 . . 1.439(2) ?
C4 C5 . . 1.422(2) ?
C4 C12 . . 1.440(2) ?
C5 C6 . . 1.400(2) ?
C5 C7 . . 1.438(2) ?
C6 C7 . 2_656 1.394(2) ?
C6 H1c6 . . 0.96 ?
C7 C8 . . 1.422(2) ?
C8 C9 . . 1.393(2) ?
C8 C13 . . 1.447(2) ?
C9 C10 . . 1.435(2) ?
C10 C11 . . 1.356(3) ?
C10 H1c10 . . 0.96 ?
C11 H1c11 . . 0.96 ?

loop_
_geom_angle_atom_site_label_1
_geom_angle_atom_site_label_2
_geom_angle_atom_site_label_3
_geom_angle_site_symmetry_1
_geom_angle_site_symmetry_2
_geom_angle_site_symmetry_3
_geom_angle
_geom_angle_publ_flag
C2 C1 C11 . . . 120.97(16) ?
C2 C1 H1c1 . . . 119.52 ?
C11 C1 H1c1 . . . 119.52 ?
C1 C2 C3 . . . 120.58(14) ?
C1 C2 H1c2 . . . 119.71 ?
C3 C2 H1c2 . . . 119.71 ?
C2 C3 C4 . . . 122.47(13) ?
C2 C3 C9 . . . 119.11(14) ?
C4 C3 C9 . . . 118.42(15) ?
C3 C4 C5 . . . 122.66(13) ?
C3 C4 C12 . . . 118.49(15) ?
C5 C4 C12 . . . 118.83(14) ?
C4 C5 C6 . . . 122.13(13) ?
C4 C5 C7 . . . 118.51(14) ?
C6 C5 C7 . . . 119.36(15) ?
C5 C6 C7 . . 2_656 121.39(13) ?
C5 C6 H1c6 . . . 119.31 ?
C7 C6 H1c6 2_656 . . 119.31 ?
C5 C7 C6 . . 2_656 119.25(14) ?
C5 C7 C8 . . . 118.30(15) ?
C6 C7 C8 2_656 . . 122.45(13) ?
C7 C8 C9 . . . 122.82(13) ?
C7 C8 C13 . . . 118.42(15) ?
C9 C8 C13 . . . 118.75(14) ?
C3 C9 C8 . . . 119.29(14) ?
C3 C9 C10 . . . 118.19(15) ?
C8 C9 C10 . . . 122.52(13) ?
C9 C10 C11 . . . 120.52(13) ?
C9 C10 H1c10 . . . 119.74 ?
C11 C10 H1c10 . . . 119.74 ?
C1 C11 C10 . . . 120.63(15) ?
C1 C11 H1c11 . . . 119.68 ?
C10 C11 H1c11 . . . 119.68 ?
N1 C12 C4 . . . 178.29(18) ?
N2 C13 C8 . . . 178.08(19) ?

loop_
_geom_torsion_atom_site_label_1
_geom_torsion_atom_site_label_2
_geom_torsion_atom_site_label_3
_geom_torsion_atom_site_label_4
_geom_torsion_site_symmetry_1
_geom_torsion_site_symmetry_2
_geom_torsion_site_symmetry_3
_geom_torsion_site_symmetry_4
_geom_torsion
_geom_torsion_publ_flag
? ? ? ? ? ? ? ? ? ?

loop_
_geom_hbond_atom_site_label_D
_geom_hbond_atom_site_label_H
_geom_hbond_atom_site_label_A
_geom_hbond_site_symmetry_D
_geom_hbond_site_symmetry_H
_geom_hbond_site_symmetry_A
_geom_hbond_distance_DH
_geom_hbond_distance_HA
_geom_hbond_distance_DA
_geom_hbond_angle_DHA
_geom_hbond_publ_flag
? ? ? ? ? ? ? ? ? ? ?


# SQUEEZE RESULTS (Version = 301115)
# Note: Data are Listed for all Voids in the P1 Unit Cell
# i.e. Centre of Gravity, Solvent Accessible Volume,
# Recovered number of Electrons in the Void and
# Details about the Squeezed Material
loop_
_platon_squeeze_void_nr
_platon_squeeze_void_average_x
_platon_squeeze_void_average_y
_platon_squeeze_void_average_z
_platon_squeeze_void_volume
_platon_squeeze_void_count_electrons
_platon_squeeze_void_content
1 -0.068 0.000 0.000 87 39 ' '
_platon_squeeze_void_probe_radius 1.20
_platon_squeeze_details          ?

loop_
_twin_refln_datum_id
_twin_refln_individual_id
_twin_refln_index_h
_twin_refln_index_k
_twin_refln_index_l
_twin_refln_F_squared_calc
_twin_refln_F_squared_meas
_twin_refln_F_squared_sigma
_twin_refln_include_status
? ? ? ? ? ? ? ? ?

_exptl_crystal_recrystallization_method 
'Re-crystallisation from solvent: nitrobenzene'
